# Supplementary material for: Seasonal Dynamics of Benthic Macroinvertebrate Community Assembly in a Subtropical Monsoon‐Driven Mountain Stream
Source: Ecol Evol. 2025 Sep 30;15(10):e72109. doi: 10.1002/ece3.72109 (PMC12483986; doi:10.1002/ece3.72109)
Supplement: Supplementary file 1 — Appendix S1: ece372109‐sup‐0001‐AppendixS1.zip. [file ECE3-15-e72109-s001.zip]

Archive with 2 entries (2 files):
- Appendix.doc
- Macroinvertebrate_Community_data2025.4.3.rar
